# Supplementary material for: Janus nanoparticles targeting extracellular polymeric substance achieve flexible elimination of drug-resistant biofilms
Source: Nat Commun. 2023 Aug 23;14:5132. doi: 10.1038/s41467-023-40830-9 (PMC10447547; doi:10.1038/s41467-023-40830-9)
Supplement: Supplementary file 6 — Source Data [file 41467_2023_40830_MOESM6_ESM.xlsx]

## Sheet: Fig. 2 
	Fig. 2e
	Time(s)	Concentration (μg/mL)							Fig. 2f					Fig. 2g
		H2O	1024	512	256	128	64		Time (s)	Temperature (°C)				PBS			S. aureus
Temperature (°C)	0	21.9	20.4	21.2	21.7	21.4	21.8		0	26.6		△T (℃)	BSe	40.1	39	38.9	39.6	39.7	40.4
	30	22.4	40.5	34.3	29	25.8	24.1		30	32.9			CS-BSe	39.7	40.1	39.5	44.1	43.7	43.9
	60	22.6	50.7	41.5	33	28.8	25.6		60	37.3			Dex-Bse	39.7	40.1	38.8	44.5	44.2	44
	90	22.8	58.3	47	37	30.8	27		90	40.6
	120	23.1	64.1	50.4	39.8	32	27.8		120	42.9
	150	23.3	67.5	54	41.7	33.5	28.8		150	44.6
	180	23.6	70.1	55.8	43.5	34.5	29.2		180	46.1
	210	23.9	71.8	57.6	44.5	35.3	29.8		210	47.2
	240	23.9	73.5	58.3	45.7	36	30.2		240	48.4
	270	24	74.6	59.6	46.3	36.6	30.6		270	49.1
	300	24.1	75	61.1	46.8	37	31.1		300	49.6
									330	50.3
									360	50.6
									390	50.8
									420	50.9
									450	51
									480	51
									510	47.4
									540	43.4
									570	40.1
									600	38.6
									630	36.7
									660	35.2
									690	33.9
									720	32.7
									750	31.9
									780	31.1
									810	30.5
									840	30
									870	29.4
									900	28.9
									930	28.6
									960	28.3
									990	28
									1020	27.8
									1050	27.6
									1080	27.4
									1110	27.2
									1140	26.9
									1170	26.8
									1200	26.7
									1230	26.7
									1260	33.8
									1290	37.8
									1320	40.4
									1350	43.1
									1380	44.5
									1410	45.7
									1440	47.1
									1470	47.8
									1500	48.9
									1530	49.6
									1560	50.2
									1590	50.5
									1620	50.7
									1650	51
									1680	51.1
									1710	51.2
									1740	45.7
									1770	42
									1800	39.1
									1830	37.6
									1860	36.1
									1890	34.6
									1920	32.5
									1950	31.6
									1980	30.9
									2010	30.3
									2040	29.6
									2070	29.1
									2100	28.7
									2130	28.6
									2160	28.4
									2190	28.1
									2220	27.8
									2250	27.6
									2280	27.4
									2310	27.2
									2340	27
									2370	26.9
									2400	26.8
									2430	26.8
									2460	26.8
									2490	33.2
									2520	37.6
									2550	40.8
									2580	42.7
									2610	44.4
									2640	46
									2670	47.4
									2700	48
									2730	49
									2760	49.8
									2790	50.1
									2820	50.4
									2850	50.7
									2880	50.9
									2910	51.1
									2940	51.1
									2970	46.2
									3000	43.6
									3030	40.8
									3060	38.5
									3090	37.3
									3120	35.2
									3150	34.1
									3180	32.8
									3210	31.8
									3240	31.1
									3270	30.4
									3300	30.1
									3330	29.5
									3360	29
									3390	28.8
									3420	28.6
									3450	28.3
									3480	28
									3510	27.8
									3540	27.6
									3570	27.4
									3600	27.1
									3630	27
									3660	26.9
									3690	26.8
									3720	33.5
									3750	38.3
									3780	40.4
									3810	43.5
									3840	45.5
									3870	46.7
									3900	47.3
									3930	48.2
									3960	49.5
									3990	49.9
									4020	50.2
									4050	50.5
									4080	50.7
									4110	50.9
									4140	51.1
									4170	51.3
									4200	45.6
									4230	41.4
									4260	39
									4290	37.4
									4320	35.6
									4350	34
									4380	33
									4410	32.1
									4440	31.2
									4470	30.5
									4500	29.9
									4530	29.6
									4560	29.1
									4590	28.6
									4620	28.3
									4650	28.1
									4680	27.9
									4710	27.6
									4740	27.4
									4770	27.2
									4800	27
									4830	26.9
									4860	26.8
									4890	26.7
									4920	26.8
									4950	33.3
									4980	38.8
									5010	40.3
									5040	42.7
									5070	45.3
									5100	46.8
									5130	47.3
									5160	48.6
									5190	49.4
									5220	50.2
									5250	50.5
									5280	50.8
									5310	51
									5340	51.2
									5370	51.3
									5400	51.4
									5430	44.9
									5460	41.6
									5490	39.3
									5520	37.2
									5550	35.7
									5580	34.4
									5610	33.3
									5640	32.2
									5670	31.3
									5700	30.5
									5730	30
									5760	29.6
									5790	29.2
									5820	28.7
									5850	28.3
									5880	28
									5910	27.8
									5940	27.6
									5970	27.3
									6000	27.1
									6030	27
									6060	26.9
									6090	26.8
									6120	26.8

## Sheet: Fig. 3
Fig. 3d
		2 h			4 h			6 h
Bacteria CFU/mL (×108)	CS-BSe	3.854	3.802	3.822	4.098	3.772	3.992	4.354	4.324	4.398
	Dex-BSe	1.27	1.472	1.232	0.496	0.5	0.462	0.174	0.126	0.176
Fig. 3f
		2 h			4 h			6 h
Biofilm biomass (%)	CS-BSe	111.364	80.9322	100.255	83.0569	76.1427	86.8298	84.8619	93.1217	87.7844
	Dex-BSe	79.6791	68.2203	50.8301	35.4265	45.3735	44.7552	14.1436	17.7249	14.1317

## Sheet: Fig. 5
	Fig. 5b
	Concentration (μg/mL)	Control
Bacterial viability （%）	0	99.5305	102.911	97.5587
		BSe			CS-BSe			Dex-BSe
	26	90.2347	90.7042	95.6808	90.1408	92.2066	92.2066	95.0016	96.2354	103.448
	51	84.6948	87.0423	83.4742	84.4131	87.5117	88.169	76.2101	85.7007	89.8766
	102	80.3756	81.4085	84.8826	74.6479	84.0376	89.0141	74.5966	76.4948	76.7795
	205	65.7277	73.2394	74.1784	0	0	0	0	0	0
	410	0	0	0	0	0	0	0	0	0

## Sheet: Fig. 6
	Fig. 6b
		Control
	Bacterial viability (%)	95.4366	101.624	102.94
		2 h			4 h			6 h
Bacterial viablity (%)	BSe	92.8039	106.757	110.707	105.968	108.469	107.679	91.4875	94.7784	116.235
	CS-BSe	93.3304	98.0693	101.229	97.1479	100.044	101.36	96.4897	116.762	115.182
	Dex-BSe	72.2685	55.1558	56.7354	16.5862	9.87275	15.928	5.26547	6.05529	1.57964
	Fig. 6d
		Control	BSe	CS-BSe	Dex-BSe
	Bacterial viability (%)	106.574	70.8651	37.9931	3.87543
		98.3391	67.5433	42.4221	3.11419
		95.0865	69.8962	35.7785	3.59862

## Sheet: Fig. 7
Fig 7e
	Control	CS-BSe	Dex-BSe
Relative bacterial number (%)	100.233	101.344	7.81502
	102.814	98.6198	8.13766
	93.9236	104.069	4.87543
	104.391	99.8745	5.91504
	100.663	100.699	1.97168
	97.9745	97.0066	1.14716

## Sheet: Fig. 8
Fig 8e
	Time(s)	Dex-BSe				CS-BSe				PBS
△T(℃)	0	0	0	0	0	0	0	0	0	0	0	0	0
	30	5.9	6.1	6.2	6.6	3.8	2.3	2.6	2.3	2.5	2.2	2.1	2.2
	60	10.9	11	10.8	13.1	5.1	3.9	3.9	4.1	4.2	3	2.8	3.3
	90	16.5	17.4	15.7	15.4	7.1	5.6	4.7	5.4	4.7	3.7	3.9	4.1
	120	18.1	19.7	19.5	15.9	8.4	6.6	5.9	6.4	5.4	4.1	4.7	4.7
	150	19.3	21.3	22.2	17.5	8.8	7.1	6.8	7.5	5.8	4.5	4.9	5.3
	180	20.2	22.9	23.8	20.6	9.3	8.5	7.8	9.4	6.6	5.1	5.2	5.9
	210	21.6	24.2	24.8	23	9.8	8.8	8.5	9.6	7.1	5.5	5.4	6.3
	240	22.4	24.4	25.2	24	10.2	9.1	9	10.3	7.3	5.8	5.6	6.5
	270	23.3	24.8	25.7	24.3	10.5	9.5	9.3	10.6	7.5	6.2	5.7	6.7
	300	23.5	25	26.4	24.4	10.9	9.9	9.6	11	7.7	6.7	5.8	7
Fig 8f							Fig 8h
	PBS	CS-BSe	Dex-BSe					Normal	PBS	CS-BSe	Dex-BSe			Normal	PBS	CS-BSe	Dex-BSe			Normal	PBS	CS-BSe	Dex-BSe
Relative bacterial number (%)	93.4231	79.3978	2.37718				WBC (109/L)	3	10.66	6.42	2.84		Gran (109/L)	0.34	4.48	1.29	0.36		Lymph ((109/L)	2.4	5.17	4.34	2.18
	95.0872	73.4548	1.66403					2.84	9.9	7.02	3.36			0.48	3.86	2.12	0.43			2.1	5.51	4.37	2.46
	96.7512	74.168	4.0412					2.64	8.82	4.98	3.88			0.59	3.51	1.09	0.45			1.78	4.82	3.27	2.78
	97.9398	74.8811	5.46751					5.08	11.22	7.22	5.14			0.69	2.89	2.33	0.63			4.12	6.25	4.39	4.2
	106.973	75.832	3.56577					3.73	10.24	5.56	3.42			0.55	4.23	2.62	0.66			2.34	5.59	4.32	2.8
	109.826	89.8574	4.75436					3.22	9.6	6.3	3.34			0.54	4.44	1.59	0.58			2.54	5.68	4	2.52

## Sheet: Supplementary Fig. 2
Supplementary Fig. 2a			Supplementary Fig. 2b
Size (nm)	Count		Number of BSe domain	0	1	2	>2
165	3		Percentage (%)	6.25	78.125	8.59375	7.03125
175	5
185	13
195	23
205	30
215	41
225	52
235	43
245	36
255	15
265	6
275	1

## Sheet: Supplementary Fig. 3
Supplementary Fig. 3
	Zeta potential (mV)
CS-BSe	19.6	19.6	19.3
Dex-BSe	22.6	22.7	22.4

## Sheet: Supplementary Fig. 4
Supplementary Fig. 4
		Weight (%)
	Temperature (°C)	Dex-BSe	CS-BSe
	39.88	100	100
	39.8804	99.9971	100.003
	39.883	99.9913	100
	39.8941	99.9883	100
	39.9118	99.9825	99.9948
	39.9378	99.9796	99.9923
	39.9804	99.9797	99.9948
	40.0404	99.9827	99.9998
	40.1243	99.9738	99.9977
	40.2242	99.9734	100.002
	40.3453	99.9689	100.003
	40.4866	99.9639	100.003
	40.6573	99.9765	100
	40.8501	99.9795	99.9994
	41.071	99.9854	99.9949
	41.3147	99.9761	99.9917
	41.5743	99.9596	99.9875
	41.8583	99.9505	99.9848
	42.1587	99.9383	99.9814
	42.4827	99.9334	99.9847
	42.8175	99.9211	99.9823
	43.1733	99.9116	99.9763
	43.5401	99.9041	99.9768
	43.9238	99.9012	99.9763
	44.3099	99.8901	99.9746
	44.7182	99.8865	99.9794
	45.1326	99.8834	99.9974
	45.5576	99.8836	100.013
	45.9892	99.8748	100.008
	46.4307	99.869	99.9951
	46.8799	99.8604	99.9822
	47.3385	99.8486	99.9742
	47.8053	99.8345	99.9646
	48.2745	99.8113	99.9387
	48.7479	99.7933	99.9253
	49.2285	99.7775	99.915
	49.7161	99.768	99.908
	50.2074	99.7583	99.9047
	50.6996	99.7554	99.9151
	51.1971	99.7547	99.9303
	51.7009	99.7644	99.9436
	52.2082	99.7662	99.953
	52.7159	99.7794	99.9437
	53.2269	99.7875	99.9356
	53.7415	99.7904	99.9283
	54.2565	99.7904	99.9228
	54.7769	99.7846	99.9147
	55.2963	99.7817	99.9151
	55.8215	99.7728	99.9092
	56.3486	99.7613	99.9021
	56.8751	99.7553	99.8994
	57.4019	99.7325	99.8776
	57.9396	99.7116	99.8526
	58.4725	99.6855	99.8327
	59.0061	99.6692	99.8165
	59.543	99.6617	99.8119
	60.0813	99.6505	99.8246
	60.6191	99.6416	99.8351
	61.1598	99.627	99.8296
	61.6981	99.613	99.8122
	62.2452	99.6005	99.7902
	62.7913	99.5888	99.778
	63.3368	99.575	99.7681
	63.8834	99.5547	99.7612
	64.4334	99.5251	99.7502
	64.9854	99.4963	99.732
	65.5336	99.468	99.7139
	66.0866	99.4411	99.7001
	66.6379	99.4234	99.6881
	67.1874	99.4036	99.678
	67.7408	99.3792	99.6603
	68.2944	99.3624	99.6468
	68.8468	99.339	99.6341
	69.4035	99.3249	99.6365
	69.9612	99.3041	99.6341
	70.5181	99.2725	99.622
	71.0748	99.2464	99.602
	71.6292	99.2161	99.5691
	72.1914	99.1857	99.537
	72.7511	99.1748	99.508
	73.3114	99.1821	99.5107
	73.8669	99.1851	99.5132
	74.4307	99.1656	99.5049
	74.9905	99.1297	99.4919
	75.5521	99.1034	99.4667
	76.114	99.1037	99.4389
	76.6757	99.0981	99.4124
	77.237	99.0862	99.3922
	77.7994	99.0719	99.3657
	78.3638	99.0448	99.3469
	78.9236	99.0279	99.33
	79.4928	98.9957	99.3077
	80.0548	98.9478	99.2811
	80.621	98.9056	99.2579
	81.1844	98.8796	99.2432
	81.7494	98.8535	99.2347
	82.3148	98.8297	99.2192
	82.8823	98.8007	99.207
	83.4441	98.783	99.1924
	84.0105	98.7686	99.178
	84.5785	98.7519	99.1575
	85.1418	98.73	99.1406
	85.7071	98.7016	99.1212
	86.2702	98.6827	99.1012
	86.8356	98.6602	99.0776
	87.3977	98.6345	99.0614
	87.9626	98.6026	99.0272
	88.5327	98.5727	98.9892
	89.0984	98.5619	98.964
	89.6596	98.5569	98.9542
	90.2285	98.536	98.9456
	90.7892	98.5089	98.9252
	91.353	98.4948	98.9202
	91.9183	98.4803	98.906
	92.4869	98.4625	98.8757
	93.0499	98.4396	98.8535
	93.6171	98.4205	98.8326
	94.1797	98.3957	98.8069
	94.7445	98.3673	98.794
	95.3105	98.3515	98.7911
	95.8672	98.346	98.7833
	96.4288	98.3464	98.7737
	96.9965	98.3392	98.7618
	97.5587	98.315	98.7473
	98.1235	98.2884	98.74
	98.6954	98.2596	98.725
	99.2608	98.2514	98.7304
	99.8251	98.2358	98.7322
	100.391	98.2164	98.7299
	100.953	98.1965	98.7205
	101.51	98.1776	98.6909
	102.072	98.1634	98.6716
	102.635	98.1572	98.644
	103.195	98.157	98.6187
	103.757	98.14	98.6019
	104.314	98.1224	98.5852
	104.876	98.1019	98.5697
	105.441	98.085	98.5554
	106.004	98.0685	98.5472
	106.564	98.0463	98.5283
	107.121	98.0325	98.5136
	107.68	98.0232	98.5068
	108.243	98.0084	98.4924
	108.807	97.9942	98.4766
	109.37	97.984	98.4602
	109.93	97.9791	98.4485
	110.489	97.9771	98.4414
	111.046	97.9796	98.4317
	111.606	97.9825	98.415
	112.167	97.9826	98.3948
	112.728	97.9666	98.3754
	113.292	97.9403	98.3544
	113.852	97.9071	98.3305
	114.411	97.8848	98.3094
	114.972	97.8665	98.2965
	115.535	97.8514	98.2811
	116.094	97.8415	98.2698
	116.655	97.8295	98.253
	117.215	97.8195	98.2426
	117.771	97.8142	98.2325
	118.326	97.8058	98.2169
	118.884	97.8166	98.2116
	119.44	97.8144	98.2069
	119.994	97.8122	98.21
	120.555	97.7991	98.2037
	121.109	97.7893	98.1917
	121.665	97.7946	98.1915
	122.219	97.7994	98.1911
	122.773	97.8055	98.1881
	123.329	97.8064	98.1847
	123.886	97.8111	98.181
	124.444	97.8081	98.1699
	124.998	97.8083	98.163
	125.554	97.7992	98.1499
	126.107	97.7964	98.1422
	126.667	97.8078	98.1355
	127.222	97.8047	98.1263
	127.775	97.7965	98.119
	128.332	97.7841	98.106
	128.886	97.7732	98.0923
	129.441	97.7704	98.0806
	129.997	97.7646	98.07
	130.553	97.7608	98.0589
	131.108	97.7586	98.0521
	131.666	97.7508	98.0359
	132.218	97.7404	98.0234
	132.773	97.7409	98.0132
	133.33	97.7355	98.004
	133.885	97.7322	98.0053
	134.441	97.7322	98.0106
	134.995	97.7323	98.0157
	135.552	97.7289	98.0131
	136.103	97.7089	97.9926
	136.659	97.6935	97.9651
	137.213	97.6765	97.9282
	137.77	97.6797	97.9075
	138.324	97.6858	97.9008
	138.875	97.6856	97.8892
	139.427	97.6828	97.8768
	139.985	97.6859	97.8697
	140.537	97.6843	97.8628
	141.094	97.6767	97.856
	141.653	97.6741	97.8613
	142.213	97.6731	97.8661
	142.767	97.6705	97.8633
	143.32	97.6565	97.8406
	143.875	97.6594	97.8341
	144.434	97.6688	97.8278
	144.989	97.6916	97.8229
	145.539	97.6971	97.8176
	146.093	97.6896	97.8075
	146.645	97.6827	97.8021
	147.2	97.6693	97.7836
	147.756	97.6588	97.753
	148.309	97.6513	97.7173
	148.868	97.6309	97.6817
	149.424	97.6185	97.6521
	149.981	97.6011	97.622
	150.536	97.597	97.6041
	151.093	97.591	97.5842
	151.646	97.5837	97.5649
	152.202	97.604	97.5555
	152.757	97.6337	97.5571
	153.313	97.6448	97.5544
	153.867	97.6391	97.5478
	154.421	97.6173	97.5263
	154.976	97.5983	97.4978
	155.531	97.5876	97.476
	156.086	97.5797	97.4515
	156.638	97.5661	97.4308
	157.192	97.5516	97.4181
	157.745	97.54	97.3935
	158.298	97.5253	97.3688
	158.854	97.5109	97.3376
	159.413	97.515	97.3224
	159.968	97.5135	97.32
	160.521	97.5199	97.3074
	161.077	97.52	97.2865
	161.633	97.5197	97.2598
	162.188	97.5089	97.2207
	162.745	97.503	97.1828
	163.298	97.4997	97.1628
	163.855	97.502	97.147
	164.408	97.5119	97.135
	164.963	97.531	97.1181
	165.514	97.5426	97.0981
	166.073	97.5449	97.0761
	166.625	97.5396	97.056
	167.182	97.5344	97.0289
	167.738	97.5177	97.0082
	168.297	97.4988	96.9845
	168.856	97.4817	96.9542
	169.411	97.4768	96.9325
	169.97	97.4615	96.903
	170.522	97.4527	96.8742
	171.081	97.4446	96.8411
	171.636	97.4405	96.8082
	172.19	97.4265	96.7737
	172.745	97.4124	96.739
	173.297	97.3976	96.7212
	173.848	97.3945	96.6938
	174.395	97.3923	96.6684
	174.948	97.3769	96.6306
	175.5	97.3652	96.5801
	176.051	97.3571	96.5305
	176.601	97.3412	96.481
	177.151	97.3243	96.4074
	177.701	97.3128	96.344
	178.251	97.3053	96.3029
	178.804	97.3016	96.2584
	179.359	97.2979	96.2129
	179.911	97.2927	96.1687
	180.459	97.2955	96.1261
	181.013	97.3016	96.0942
	181.565	97.2969	96.0447
	182.116	97.2895	95.9868
	182.668	97.2701	95.9397
	183.218	97.2446	95.8776
	183.768	97.2259	95.8296
	184.316	97.208	95.7718
	184.865	97.2079	95.7126
	185.414	97.2141	95.6638
	185.966	97.1968	95.6043
	186.517	97.1686	95.5457
	187.068	97.1458	95.4881
	187.62	97.1209	95.4211
	188.169	97.1181	95.3624
	188.72	97.1128	95.3009
	189.268	97.1004	95.2379
	189.82	97.082	95.161
	190.371	97.0743	95.097
	190.921	97.0626	95.0341
	191.471	97.0375	94.9661
	192.02	96.9913	94.8764
	192.572	96.9549	94.7943
	193.123	96.9391	94.7331
	193.673	96.9215	94.6678
	194.222	96.9053	94.5853
	194.772	96.9088	94.5111
	195.322	96.8991	94.4367
	195.873	96.8821	94.3658
	196.425	96.8475	94.2863
	196.975	96.8134	94.1987
	197.525	96.7884	94.1211
	198.079	96.7662	94.0464
	198.626	96.7415	93.9587
	199.177	96.7074	93.8684
	199.729	96.6842	93.7858
	200.277	96.6813	93.7207
	200.826	96.6721	93.6415
	201.375	96.6606	93.5615
	201.925	96.6488	93.4942
	202.473	96.6379	93.4396
	203.022	96.6174	93.3576
	203.571	96.5904	93.2595
	204.123	96.5789	93.1565
	204.667	96.5504	93.043
	205.211	96.5262	92.9041
	205.759	96.5126	92.7876
	206.305	96.4978	92.6638
	206.851	96.4842	92.5338
	207.399	96.4654	92.3825
	207.946	96.4483	92.2279
	208.493	96.4255	92.073
	209.034	96.4069	91.8986
	209.579	96.3813	91.6886
	210.122	96.3704	91.4668
	210.666	96.3674	91.208
	211.213	96.3554	90.9354
	211.759	96.3517	90.6488
	212.307	96.3325	90.379
	212.85	96.2904	90.0708
	213.395	96.2601	89.7696
	213.941	96.2092	89.4768
	214.489	96.1647	89.1999
	215.038	96.1236	88.9519
	215.582	96.1049	88.7225
	216.128	96.0902	88.5173
	216.671	96.0699	88.3345
	217.218	96.0476	88.1436
	217.762	96.0287	87.9757
	218.307	96.0032	87.8033
	218.852	95.9695	87.6359
	219.395	95.9264	87.4729
	219.938	95.8983	87.3101
	220.483	95.8825	87.1552
	221.028	95.8721	87.0558
	221.572	95.8545	86.9513
	222.115	95.8333	86.8027
	222.659	95.8133	86.6782
	223.207	95.7875	86.5565
	223.752	95.7683	86.4293
	224.298	95.7374	86.3044
	224.838	95.7147	86.1826
	225.381	95.6927	86.0726
	225.921	95.6612	85.9623
	226.462	95.639	85.8447
	227.003	95.6153	85.7226
	227.546	95.5904	85.6095
	228.088	95.569	85.5044
	228.631	95.549	85.3899
	229.171	95.53	85.2783
	229.716	95.5224	85.169
	230.259	95.5056	85.0448
	230.802	95.4874	84.9377
	231.346	95.4582	84.8237
	231.886	95.4295	84.7077
	232.428	95.3941	84.5918
	232.972	95.3647	84.4728
	233.514	95.3389	84.3599
	234.058	95.3126	84.242
	234.599	95.2886	84.1368
	235.144	95.2604	84.0222
	235.687	95.2417	83.9118
	236.232	95.2167	83.8045
	236.77	95.1881	83.6884
	237.311	95.1553	83.5716
	237.851	95.1262	83.4674
	238.398	95.112	83.3586
	238.941	95.0993	83.2464
	239.479	95.0831	83.1391
	240.025	95.0537	83.0237
	240.569	95.0177	82.9155
	241.113	95.0065	82.815
	241.654	94.9927	82.7116
	242.198	94.9793	82.6112
	242.735	94.96	82.5054
	243.275	94.9373	82.4021
	243.814	94.9084	82.2943
	244.353	94.8926	82.192
	244.889	94.8732	82.0926
	245.431	94.8594	81.9955
	245.972	94.8384	81.9025
	246.513	94.8147	81.8112
	247.056	94.7922	81.7159
	247.599	94.7738	81.6496
	248.139	94.754	81.5768
	248.684	94.7194	81.4959
	249.226	94.6892	81.3977
	249.772	94.6576	81.2962
	250.318	94.6354	81.2146
	250.862	94.6167	81.1594
	251.408	94.591	81.0918
	251.952	94.5708	81.0119
	252.499	94.5487	80.929
	253.047	94.5237	80.8485
	253.589	94.5155	80.7664
	254.129	94.5031	80.6848
	254.673	94.4888	80.5859
	255.212	94.466	80.4908
	255.759	94.4288	80.3927
	256.302	94.3975	80.3154
	256.844	94.3641	80.2357
	257.391	94.3366	80.1744
	257.929	94.3174	80.1157
	258.478	94.2795	80.0547
	259.018	94.2403	79.9969
	259.561	94.1813	79.9335
	260.101	94.1223	79.8949
	260.644	94.0811	79.8521
	261.187	94.0349	79.774
	261.734	93.9882	79.6912
	262.278	93.9074	79.6168
	262.824	93.829	79.5473
	263.369	93.7696	79.4849
	263.913	93.7056	79.4222
	264.457	93.6482	79.3524
	265.002	93.5771	79.2732
	265.548	93.5061	79.2133
	266.094	93.4421	79.1528
	266.639	93.359	79.1056
	267.185	93.2831	79.0541
	267.734	93.2032	79.0083
	268.281	93.1286	78.9559
	268.83	93.0464	78.9009
	269.376	92.9553	78.8522
	269.922	92.8684	78.7939
	270.463	92.7608	78.7328
	271.011	92.6812	78.6797
	271.557	92.6084	78.6239
	272.102	92.5215	78.5804
	272.643	92.4212	78.5542
	273.186	92.3048	78.5091
	273.731	92.1901	78.437
	274.271	92.0775	78.3792
	274.815	91.9561	78.3268
	275.357	91.7967	78.2792
	275.897	91.6495	78.2625
	276.438	91.4997	78.2105
	276.981	91.3509	78.1298
	277.523	91.2102	78.0625
	278.066	91.0477	78.0055
	278.607	90.8906	77.9466
	279.149	90.7305	77.8919
	279.689	90.5805	77.8513
	280.227	90.4245	77.836
	280.764	90.2498	77.8121
	281.304	90.097	77.7879
	281.844	89.9554	77.74
	282.385	89.8043	77.6744
	282.924	89.6284	77.5671
	283.467	89.41	77.4898
	284.007	89.2057	77.4223
	284.547	89.0087	77.3705
	285.089	88.8122	77.3196
	285.629	88.6201	77.2869
	286.17	88.4436	77.2631
	286.711	88.258	77.2534
	287.255	88.0437	77.2413
	287.796	87.8487	77.2054
	288.337	87.6506	77.144
	288.88	87.4315	77.0815
	289.423	87.2045	77.0371
	289.962	86.9717	76.9922
	290.504	86.7437	76.9344
	291.049	86.5066	76.8879
	291.594	86.266	76.8561
	292.133	86.0445	76.8335
	292.678	85.7792	76.8024
	293.222	85.5019	76.7657
	293.767	85.2115	76.7177
	294.311	84.9206	76.6526
	294.855	84.6341	76.5958
	295.401	84.3695	76.5474
	295.945	84.0717	76.4997
	296.487	83.7527	76.4602
	297.033	83.4457	76.4367
	297.576	83.1	76.4048
	298.121	82.7312	76.3546
	298.665	82.0914	76.3104
	299.212	81.6497	76.2628
	299.755	81.3529	76.228
	300.299	80.9954	76.1917
	300.843	80.2653	76.1544
	301.386	79.9753	76.1253
	301.931	79.5563	76.096
	302.474	79.0002	76.0575
	303.015	78.3981	76.0146
	303.56	77.8479	75.9799
	304.104	77.3478	75.9404
	304.648	77.0139	75.8937
	305.193	76.195	75.8297
	305.735	75.6114	75.8053
	306.28	74.9331	75.7809
	306.826	74.3128	75.7522
	307.369	73.6909	75.7104
	307.915	72.9945	75.6692
	308.459	72.3347	75.6347
	309.006	71.6375	75.5813
	309.547	70.9576	75.5533
	310.091	70.2434	75.5241
	310.637	69.509	75.4987
	311.181	68.7536	75.4731
	311.728	68.024	75.4394
	312.273	67.3247	75.411
	312.821	66.5805	75.3809
	313.372	65.8648	75.3457
	313.922	65.1829	75.2975
	314.471	64.4739	75.2416
	315.021	63.8115	75.19
	315.571	63.1814	75.1583
	316.123	62.6047	75.1228
	316.675	62.0427	75.0948
	317.226	61.5159	75.0708
	317.776	61.1397	75.043
	318.329	60.7951	75.0122
	318.877	60.4581	74.9936
	319.425	60.1021	74.9859
	319.971	59.7454	74.9691
	320.516	59.3996	74.9414
	321.059	59.0895	74.9067
	321.604	58.7868	74.8589
	322.144	58.5106	74.809
	322.685	58.2619	74.7549
	323.224	58.0174	74.7074
	323.761	57.8008	74.6769
	324.295	57.5944	74.6562
	324.83	57.3808	74.6223
	325.368	57.1734	74.5915
	325.9	56.9996	74.5761
	326.437	56.8653	74.5563
	326.97	56.697	74.5318
	327.506	56.5192	74.5039
	328.036	56.3393	74.4678
	328.566	56.1921	74.4317
	329.097	56.0584	74.4009
	329.63	55.8825	74.3594
	330.162	55.7153	74.303
	330.693	55.5689	74.254
	331.226	55.4489	74.2108
	331.761	55.2977	74.1722
	332.293	55.1434	74.1457
	332.823	55.0044	74.1151
	333.354	54.8652	74.0841
	333.885	54.7473	74.0528
	334.418	54.6234	74.026
	334.949	54.4871	73.9911
	335.482	54.3621	73.96
	336.014	54.2223	73.9246
	336.546	54.1015	73.8911
	337.08	53.9634	73.8412
	337.611	53.8499	73.8215
	338.143	53.7253	73.794
	338.676	53.6114	73.7561
	339.211	53.5068	73.701
	339.74	53.3828	73.6472
	340.272	53.2608	73.6063
	340.801	53.1344	73.5768
	341.335	53.0274	73.5479
	341.866	52.9228	73.514
	342.395	52.8332	73.5193
	342.926	52.7553	73.5215
	343.454	52.6585	73.51
	343.982	52.5712	73.4912
	344.514	52.5059	73.4624
	345.039	52.387	73.4297
	345.57	52.2681	73.3831
	346.098	52.1603	73.3457
	346.631	52.0776	73.3165
	347.157	52.0029	73.2592
	347.686	51.9357	73.204
	348.217	51.8451	73.1598
	348.745	51.7608	73.133
	349.272	51.684	73.1102
	349.801	51.6282	73.0955
	350.33	51.5834	73.0869
	350.859	51.5129	73.0737
	351.39	51.4376	73.0602
	351.919	51.3291	73.0215
	352.445	51.2482	72.964
	352.973	51.1714	72.9055
	353.503	51.0733	72.8546
	354.035	50.9827	72.8194
	354.561	50.9053	72.7935
	355.093	50.823	72.7642
	355.622	50.7608	72.7347
	356.15	50.6909	72.7219
	356.679	50.6216	72.712
	357.206	50.5627	72.7004
	357.734	50.5151	72.6793
	358.26	50.4976	72.6604
	358.79	50.4487	72.6331
	359.319	50.3854	72.6032
	359.848	50.3185	72.58
	360.373	50.2277	72.5507
	360.903	50.1334	72.5144
	361.432	50.0594	72.4691
	361.96	49.9944	72.4168
	362.488	49.9199	72.3657
	363.017	49.8636	72.3217
	363.546	49.8254	72.2801
	364.074	49.8058	72.2556
	364.603	49.7804	72.2306
	365.133	49.7174	72.2103
	365.662	49.6525	72.1881
	366.189	49.571	72.1361
	366.719	49.4989	72.0737
	367.25	49.445	72.0261
	367.777	49.3882	71.9922
	368.304	49.3303	71.9704
	368.834	49.2774	71.9504
	369.363	49.2229	71.9264
	369.896	49.167	71.9007
	370.423	49.1069	71.8779
	370.955	49.055	71.8482
	371.487	49.0037	71.8233
	372.019	48.9705	71.7836
	372.549	48.9543	71.7488
	373.078	48.9161	71.715
	373.613	48.8598	71.6672
	374.145	48.7969	71.6241
	374.677	48.726	71.5741
	375.209	48.6669	71.5386
	375.743	48.6163	71.4998
	376.278	48.5605	71.4763
	376.814	48.5186	71.4504
	377.347	48.4724	71.4227
	377.883	48.4036	71.3846
	378.417	48.3263	71.3704
	378.954	48.2656	71.3452
	379.494	48.2329	71.2994
	380.025	48.2125	71.2519
	380.56	48.1564	71.1991
	381.098	48.0746	71.1546
	381.632	47.994	71.1152
	382.166	47.9372	71.0786
	382.701	47.9172	71.0582
	383.234	47.8891	71.0379
	383.771	47.8187	71.0102
	384.305	47.7565	70.9855
	384.839	47.7085	70.9505
	385.374	47.6547	70.9277
	385.909	47.61	70.8946
	386.446	47.5599	70.867
	386.977	47.5106	70.8274
	387.513	47.4613	70.7727
	388.047	47.4141	70.7285
	388.583	47.3686	70.6832
	389.12	47.3518	70.6469
	389.655	47.321	70.609
	390.193	47.2848	70.5718
	390.731	47.2456	70.5337
	391.264	47.2091	70.5016
	391.798	47.1623	70.4707
	392.334	47.1225	70.455
	392.872	47.0732	70.4454
	393.404	47.0223	70.4273
	393.94	46.9682	70.3831
	394.476	46.8934	70.3234
	395.012	46.8157	70.2653
	395.546	46.7458	70.2051
	396.081	46.6852	70.1634
	396.612	46.6348	70.1286
	397.146	46.5974	70.0936
	397.679	46.5542	70.0635
	398.214	46.524	70.0407
	398.744	46.4834	70.0212
	399.277	46.4334	69.9891
	399.813	46.3783	69.9401
	400.346	46.3223	69.9105
	400.882	46.261	69.8837
	401.417	46.2065	69.8501
	401.955	46.1907	69.8279
	402.49	46.1783	69.7999
	403.025	46.1631	69.7719
	403.559	46.1652	69.6984
	404.093	46.1227	69.636
	404.629	46.0656	69.5914
	405.161	46.0038	69.5565
	405.697	45.9446	69.5266
	406.231	45.8946	69.4885
	406.766	45.8607	69.444
	407.3	45.8545	69.3993
	407.835	45.8255	69.3478
	408.368	45.7645	69.3013
	408.903	45.6954	69.2608
	409.438	45.637	69.2196
	409.972	45.5955	69.1727
	410.503	45.5606	69.1297
	411.039	45.5026	69.089
	411.568	45.4588	69.0719
	412.102	45.3991	69.0338
	412.634	45.3427	68.9969
	413.167	45.2871	68.956
	413.699	45.266	68.9077
	414.229	45.2424	68.838
	414.763	45.2052	68.7755
	415.297	45.1507	68.7117
	415.83	45.1051	68.6596
	416.365	45.0626	68.6106
	416.897	45.0289	68.5542
	417.431	44.9911	68.5242
	417.963	44.978	68.4865
	418.497	44.9531	68.451
	419.031	44.9252	68.411
	419.568	44.8816	68.3446
	420.102	44.8252	68.2847
	420.638	44.7469	68.2317
	421.171	44.6713	68.1741
	421.707	44.5889	68.1064
	422.239	44.5271	68.0798
	422.774	44.4968	68.0592
	423.308	44.4377	68.0206
	423.842	44.3824	67.9619
	424.375	44.3428	67.8962
	424.909	44.3115	67.8254
	425.442	44.2689	67.7587
	425.978	44.2357	67.7002
	426.508	44.2008	67.6419
	427.043	44.166	67.589
	427.574	44.1197	67.5343
	428.108	44.0533	67.4775
	428.642	44.0025	67.4335
	429.176	43.9491	67.3956
	429.705	43.9012	67.379
	430.24	43.8508	67.3429
	430.775	43.8006	67.2865
	431.308	43.7585	67.2372
	431.846	43.71	67.1622
	432.379	43.6736	67.0789
	432.915	43.6331	67.0076
	433.451	43.6124	66.9435
	433.985	43.5707	66.8787
	434.52	43.4931	66.8375
	435.052	43.425	66.7912
	435.587	43.362	66.7122
	436.123	43.301	66.6362
	436.656	43.2495	66.559
	437.189	43.2033	66.4927
	437.72	43.1463	66.4349
	438.255	43.0941	66.3656
	438.79	43.0437	66.3033
	439.326	42.9921	66.2416
	439.858	42.9353	66.1869
	440.393	42.8781	66.1513
	440.927	42.8028	66.082
	441.457	42.7373	65.9911
	441.989	42.6713	65.9074
	442.52	42.6219	65.804
	443.051	42.5597	65.7099
	443.584	42.4875	65.6252
	444.119	42.4211	65.5395
	444.652	42.3675	65.4749
	445.186	42.3128	65.4115
	445.721	42.2542	65.3388
	446.254	42.2041	65.2714
	446.789	42.1489	65.1947
	447.325	42.0948	65.1325
	447.859	42.038	65.0649
	448.394	41.9719	64.9834
	448.932	41.9164	64.9086
	449.466	41.8632	64.8405
	450.001	41.7998	64.7914
	450.534	41.7439	64.7453
	451.072	41.6767	64.6779
	451.605	41.6116	64.6082
	452.145	41.5457	64.5271
	452.683	41.4669	64.4431
	453.22	41.3884	64.3491
	453.755	41.312	64.2562
	454.291	41.2307	64.1697
	454.826	41.1517	64.0789
	455.364	41.0672	63.9792
	455.902	40.989	63.855
	456.439	40.9148	63.7521
	456.975	40.8265	63.6462
	457.512	40.7522	63.5498
	458.051	40.6708	63.456
	458.589	40.6083	63.3665
	459.13	40.5655	63.2743
	459.666	40.4819	63.1669
	460.204	40.3916	63.0635
	460.741	40.3035	62.9622
	461.281	40.2105	62.8545
	461.815	40.1238	62.7464
	462.352	40.0226	62.6346
	462.891	39.9195	62.525
	463.426	39.82	62.4102
	463.962	39.7188	62.3012
	464.492	39.6161	62.2021
	465.019	39.5316	62.1143
	465.545	39.4482	62.0149
	466.067	39.3742	61.9236
	466.585	39.283	61.8317
	467.097	39.1933	61.7443
	467.602	39.1236	61.6475
	468.108	39.0441	61.5425
	468.613	38.9654	61.436
	469.111	38.8846	61.32
	469.614	38.8045	61.1975
	470.11	38.7548	61.09
	470.612	38.7097	60.9794
	471.112	38.6726	60.8777
	471.61	38.643	60.7823
	472.11	38.5965	60.6806
	472.613	38.5643	60.5572
	473.118	38.5275	60.4413
	473.625	38.4861	60.3186
	474.135	38.464	60.1998
	474.646	38.442	60.0904
	475.159	38.3923	59.9741
	475.672	38.3472	59.8385
	476.189	38.3083	59.7048
	476.708	38.2842	59.5817
	477.222	38.262	59.4734
	477.736	38.2478	59.3616
	478.255	38.2323	59.2535
	478.77	38.2181	59.136
	479.288	38.1987	59.0206
	479.805	38.1876	58.9006
	480.323	38.1807	58.7853
	480.841	38.1736	58.677
	481.359	38.1716	58.5621
	481.88	38.1775	58.4371
	482.401	38.1863	58.3215
	482.927	38.1863	58.1905
	483.453	38.1776	58.0502
	483.981	38.1776	57.9235
	484.512	38.1662	57.7951
	485.043	38.1601	57.666
	485.572	38.157	57.5474
	486.104	38.1498	57.4271
	486.639	38.1396	57.3023
	487.177	38.1283	57.1818
	487.715	38.1271	57.0722
	488.249	38.131	56.9541
	488.782	38.1427	56.8363
	489.318	38.1553	56.7049
	489.855	38.1543	56.5719
	490.392	38.154	56.4395
	490.93	38.1543	56.315
	491.472	38.1577	56.2169
	492.012	38.1631	56.1067
	492.551	38.1654	56.0021
	493.092	38.1678	55.8708
	493.636	38.1548	55.7554
	494.18	38.1379	55.631
	494.719	38.129	55.5106
	495.257	38.1254	55.3869
	495.801	38.1206	55.2443
	496.339	38.1197	55.1141
	496.882	38.1135	54.9717
	497.42	38.1161	54.8551
	497.959	38.1165	54.732
	498.499	38.1223	54.6104
	499.039	38.1168	54.4928
	499.578	38.1115	54.3702
	500.111	38.1106	54.2546
	500.651	38.1114	54.1305
	501.187	38.108	54.0113
	501.728	38.099	53.8858
	502.268	38.0964	53.7545
	502.807	38.0968	53.6383
	503.343	38.105	53.5172
	503.878	38.1072	53.4044
	504.414	38.1138	53.2925
	504.946	38.1133	53.1818
	505.483	38.1129	53.0638
	506.023	38.1162	52.945
	506.561	38.1138	52.8334
	507.095	38.1165	52.7162
	507.631	38.1103	52.6029
	508.164	38.0986	52.4721
	508.7	38.076	52.3305
	509.239	38.0638	52.2067
	509.776	38.0535	52.1153
	510.315	38.0666	52.0368
	510.852	38.0816	51.9385
	511.386	38.0965	51.8269
	511.928	38.1103	51.7042
	512.467	38.1168	51.5868
	513.007	38.1135	51.4969
	513.542	38.1103	51.3945
	514.076	38.1088	51.2963
	514.616	38.1092	51.1677
	515.153	38.1135	51.0316
	515.686	38.1121	50.9072
	516.222	38.1223	50.8137
	516.76	38.1165	50.7089
	517.297	38.1106	50.5846
	517.835	38.1163	50.4705
	518.37	38.1223	50.3581
	518.902	38.1281	50.244
	519.438	38.1342	50.136
	519.973	38.1339	50.0305
	520.509	38.1475	49.9441
	521.043	38.1606	49.8608
	521.581	38.169	49.7752
	522.115	38.1687	49.7001
	522.65	38.1659	49.5976
	523.183	38.154	49.4857
	523.721	38.1437	49.3742
	524.256	38.1241	49.2626
	524.792	38.1019	49.1505
	525.329	38.0883	49.0423
	525.868	38.09	48.9442
	526.403	38.1016	48.8548
	526.938	38.1279	48.7798
	527.476	38.1397	48.6973
	528.013	38.1455	48.603
	528.55	38.1536	48.5085
	529.085	38.1585	48.4268
	529.62	38.1569	48.3669
	530.158	38.1483	48.2643
	530.691	38.1431	48.1554
	531.221	38.1512	48.0717
	531.755	38.1687	48.0161
	532.289	38.1828	47.9422
	532.826	38.1935	47.8572
	533.361	38.2038	47.7815
	533.896	38.2125	47.6963
	534.43	38.2218	47.6101
	534.964	38.2154	47.5107
	535.491	38.2128	47.4341
	536.028	38.2028	47.3742
	536.561	38.1979	47.2991
	537.09	38.185	47.2117
	537.625	38.1742	47.1265
	538.161	38.1744	47.0305
	538.693	38.1827	46.9352
	539.225	38.199	46.8548
	539.757	38.218	46.7802
	540.291	38.2302	46.7065
	540.821	38.2398	46.6341
	541.355	38.2501	46.5688
	541.889	38.2445	46.51
	542.421	38.2337	46.441
	542.957	38.2238	46.3736
	543.489	38.2178	46.3182
	544.022	38.2145	46.2762
	544.556	38.2136	46.2432
	545.091	38.2157	46.1951
	545.628	38.2159	46.1418
	546.162	38.2186	46.0842
	546.698	38.2126	46.0167
	547.229	38.2131	45.9663
	547.762	38.2064	45.9039
	548.295	38.1981	45.8462
	548.831	38.1916	45.7852
	549.362	38.2023	45.7246
	549.895	38.2242	45.6787
	550.428	38.2318	45.6327
	550.962	38.2388	45.5908
	551.497	38.2358	45.5523
	552.03	38.2415	45.5212
	552.565	38.2449	45.4916
	553.103	38.2416	45.4775
	553.635	38.2502	45.4728
	554.166	38.2537	45.4483
	554.703	38.2591	45.3999
	555.236	38.2817	45.3403
	555.767	38.2896	45.2841
	556.301	38.2853	45.2476
	556.836	38.2749	45.218
	557.371	38.2688	45.1924
	557.905	38.2739	45.1654
	558.439	38.2795	45.1397
	558.972	38.2923	45.1026
	559.506	38.2854	45.0622
	560.041	38.2658	45.0221
	560.578	38.2431	44.9759
	561.11	38.2272	44.9494
	561.644	38.2179	44.9207
	562.179	38.2269	44.9008
	562.713	38.2505	44.8924
	563.245	38.2737	44.8726
	563.777	38.2998	44.8593
	564.313	38.2998	44.8359
	564.842	38.2971	44.8182
	565.372	38.2955	44.7972
	565.905	38.2879	44.7714
	566.44	38.2882	44.751
	566.973	38.2799	44.7173
	567.511	38.2624	44.6979
	568.045	38.2621	44.6967
	568.579	38.2666	44.6985
	569.114	38.2771	44.6981
	569.644	38.2824	44.689
	570.18	38.2841	44.678
	570.718	38.2797	44.6597
	571.253	38.2737	44.6477
	571.788	38.2712	44.6378
	572.327	38.2816	44.6306
	572.86	38.2851	44.6192
	573.397	38.2772	44.5961
	573.929	38.2684	44.5726
	574.467	38.2474	44.5469
	575	38.2475	44.5246
	575.538	38.266	44.5107
	576.074	38.2797	44.5037
	576.607	38.2999	44.4962
	577.141	38.3238	44.4972
	577.673	38.329	44.4957
	578.206	38.3287	44.488
	578.736	38.3411	44.4885
	579.268	38.3408	44.4882
	579.802	38.3322	44.4729
	580.336	38.3309	44.4466
	580.869	38.3264	44.4291
	581.404	38.329	44.4238
	581.941	38.3259	44.4064
	582.475	38.3291	44.3899
	583.007	38.3175	44.3772
	583.544	38.3043	44.3592
	584.079	38.2992	44.3509
	584.613	38.2968	44.3411
	585.147	38.3031	44.342
	585.683	38.307	44.3412
	586.216	38.3028	44.3308
	586.748	38.3048	44.3282
	587.285	38.3105	44.3273
	587.818	38.3144	44.3282
	588.355	38.3162	44.3255
	588.892	38.3245	44.3237
	589.427	38.3203	44.3178
	589.962	38.323	44.3129
	590.497	38.3159	44.3037
	591.033	38.3143	44.2998
	591.567	38.3137	44.2942
	592.103	38.3137	44.2952
	592.639	38.3113	44.2895
	593.171	38.3144	44.2917
	593.706	38.3144	44.2999
	594.239	38.314	44.3101
	594.772	38.3088	44.318
	595.304	38.3081	44.3228
	595.838	38.3079	44.3229
	596.373	38.3145	44.3259
	596.907	38.3191	44.3216
	597.443	38.3208	44.3262
	597.98	38.3287	44.3252
	598.512	38.3445	44.3091
	599.047	38.3464	44.2812
	599.581	38.3435	44.2587
	600.113	38.3453	44.2415
	600.645	38.3522	44.2373
	601.18	38.3203	44.2199
	601.714	38.3	44.2097
	602.246	38.2883	44.2046
	602.781	38.2853	44.2045
	603.313	38.2961	44.2086
	603.848	38.3032	44.2169
	604.381	38.3086	44.2251
	604.914	38.3204	44.2307
	605.45	38.3163	44.2352
	605.984	38.323	44.2509
	606.52	38.3195	44.2507
	607.056	38.329	44.2433
	607.593	38.323	44.238
	608.131	38.3329	44.2467
	608.667	38.3435	44.2623
	609.203	38.3551	44.2692
	609.737	38.364	44.2742
	610.27	38.3681	44.2715
	610.806	38.3725	44.2662
	611.345	38.3718	44.2686
	611.877	38.3815	44.2663
	612.414	38.3989	44.2715
	612.946	38.3931	44.2538
	613.48	38.3902	44.2406
	614.017	38.3843	44.2301
	614.553	38.3814	44.2226
	615.087	38.3841	44.2251
	615.621	38.3937	44.2227
	616.153	38.4132	44.2351
	616.691	38.4237	44.2432
	617.226	38.4272	44.2531
	617.763	38.4309	44.2713
	618.298	38.43	44.277
	618.836	38.4304	44.2762
	619.37	38.4222	44.269
	619.906	38.4179	44.2617
	620.441	38.4154	44.2559
	620.975	38.4134	44.2586
	621.509	38.4105	44.259
	622.049	38.411	44.2645
	622.583	38.4134	44.2664
	623.115	38.4218	44.2761
	623.649	38.4257	44.2835
	624.186	38.4424	44.2999
	624.716	38.4513	44.307
	625.253	38.4604	44.3108
	625.792	38.466	44.31
	626.324	38.4716	44.3153
	626.861	38.4616	44.3036
	627.397	38.4477	44.2888
	627.935	38.4284	44.2747
	628.473	38.4196	44.2613
	629.007	38.4014	44.2481
	629.54	38.3928	44.2409
	630.073	38.4104	44.2367
	630.607	38.4104	44.2379
	631.138	38.4277	44.261
	631.673	38.4395	44.2773
	632.212	38.4486	44.2865
	632.749	38.4628	44.2895
	633.284	38.4536	44.2818
	633.816	38.45	44.2762
	634.351	38.4453	44.2741
	634.886	38.4488	44.2716
	635.424	38.4447	44.2717
	635.957	38.4366	44.2638
	636.494	38.4301	44.264
	637.027	38.4308	44.2803
	637.563	38.428	44.2973
	638.096	38.423	44.2903
	638.634	38.432	44.282
	639.168	38.4454	44.2946
	639.703	38.4664	44.3104
	640.242	38.4717	44.3205
	640.78	38.4657	44.3101
	641.318	38.4716	44.3022
	641.853	38.4777	44.2991
	642.392	38.4778	44.2974
	642.928	38.4786	44.2931
	643.461	38.4832	44.2861
	643.996	38.5004	44.3002
	644.529	38.5006	44.3022
	645.062	38.5006	44.2992
	645.595	38.5008	44.3002
	646.126	38.5036	44.3028
	646.654	38.5077	44.3022
	647.187	38.5186	44.3026
	647.718	38.5299	44.3128
	648.251	38.5383	44.3202
	648.786	38.5449	44.3252
	649.319	38.5473	44.3282
	649.853	38.5525	44.3302
	650.389	38.5626	44.3494
	650.923	38.5615	44.3485
	651.458	38.5621	44.3549
	651.995	38.5583	44.3595
	652.534	38.556	44.3564
	653.071	38.5618	44.3578
	653.607	38.5585	44.3591
	654.143	38.5647	44.3642
	654.679	38.5688	44.3635
	655.21	38.5688	44.3601
	655.746	38.5648	44.354
	656.28	38.5684	44.3544
	656.814	38.5645	44.3455
	657.348	38.5706	44.3514
	657.881	38.5737	44.3524
	658.415	38.5716	44.3469
	658.954	38.5705	44.3464
	659.491	38.5692	44.3482
	660.021	38.5677	44.3462
	660.555	38.5737	44.354
	661.091	38.5853	44.3576
	661.625	38.5856	44.3569
	662.162	38.5881	44.3538
	662.698	38.591	44.3466
	663.232	38.5913	44.3462
	663.765	38.591	44.3386
	664.298	38.5854	44.3262
	664.83	38.5882	44.323
	665.366	38.6002	44.3286
	665.9	38.6144	44.3434
	666.435	38.6302	44.3657
	666.968	38.6594	44.3836
	667.501	38.6757	44.4004
	668.039	38.6766	44.394
	668.574	38.6697	44.3798
	669.109	38.6607	44.3721
	669.642	38.6573	44.3666
	670.175	38.6615	44.3611
	670.707	38.6666	44.3668
	671.24	38.6693	44.3798
	671.773	38.6676	44.3864
	672.309	38.6667	44.3952
	672.841	38.6635	44.3954
	673.376	38.6706	44.3931
	673.912	38.6899	44.3823
	674.449	38.7017	44.3686
	674.982	38.7016	44.3536
	675.516	38.6929	44.3385
	676.052	38.6818	44.3222
	676.588	38.6635	44.3153
	677.123	38.6489	44.3208
	677.659	38.6495	44.3306
	678.191	38.6607	44.3472
	678.726	38.6641	44.3543
	679.258	38.6749	44.3584
	679.79	38.6802	44.3645
	680.321	38.6838	44.3672
	680.862	38.6899	44.3745
	681.399	38.6941	44.3821
	681.933	38.7167	44.3964
	682.47	38.7334	44.4105
	683.005	38.7424	44.4132
	683.538	38.7451	44.4126
	684.075	38.7485	44.4082
	684.609	38.7478	44.4027
	685.145	38.7509	44.3848
	685.678	38.7599	44.3876
	686.216	38.7552	44.371
	686.758	38.7442	44.3611
	687.293	38.7365	44.3617
	687.827	38.7253	44.351
	688.363	38.7147	44.338
	688.896	38.693	44.3257
	689.431	38.6721	44.3152
	689.963	38.6544	44.2996
	690.497	38.6463	44.2869
	691.03	38.6401	44.2793
	691.566	38.6578	44.3029
	692.099	38.6726	44.3231
	692.635	38.676	44.3286
	693.17	38.6798	44.3196
	693.705	38.6899	44.3153
	694.241	38.7015	44.3128
	694.773	38.7119	44.3147
	695.309	38.7219	44.3205
	695.847	38.7303	44.3276
	696.38	38.7307	44.331
	696.917	38.7308	44.3328
	697.451	38.7249	44.328
	697.988	38.7223	44.3264
	698.523	38.7062	44.3044
	699.056	38.6868	44.2927
	699.595	38.6799	44.2901
	700.128	38.678	44.2871
	700.665	38.6698	44.2818
	701.201	38.6783	44.2859
	701.738	38.7088	44.3137
	702.271	38.742	44.3356
	702.809	38.7518	44.3517
	703.345	38.7554	44.3616
	703.88	38.7423	44.3539
	704.414	38.7376	44.3491
	704.948	38.7392	44.3512
	705.483	38.7395	44.3539
	706.017	38.7456	44.354
	706.548	38.7426	44.3515
	707.084	38.7424	44.3488
	707.625	38.7482	44.3535
	708.161	38.7609	44.3516
	708.695	38.7714	44.341
	709.229	38.7804	44.3263
	709.763	38.7832	44.3135
	710.295	38.786	44.3129
	710.828	38.7924	44.3155
	711.364	38.7966	44.318
	711.9	38.7976	44.3204
	712.436	38.8026	44.3281
	712.971	38.8114	44.3326
	713.507	38.8155	44.3415
	714.045	38.8185	44.3561
	714.579	38.8242	44.3646
	715.114	38.8239	44.3588
	715.65	38.8092	44.3361
	716.182	38.7964	44.3151
	716.716	38.7956	44.3054
	717.248	38.8005	44.297
	717.78	38.8035	44.2854
	718.313	38.8125	44.2688
	718.85	38.8353	44.2638
	719.384	38.8563	44.2648
	719.918	38.8802	44.2641
	720.451	38.882	44.2536
	720.989	38.8555	44.2381
	721.522	38.8379	44.2253
	722.06	38.824	44.2174
	722.592	38.8127	44.2068
	723.124	38.8153	44.2107
	723.658	38.8239	44.2174
	724.191	38.8412	44.2223
	724.729	38.8558	44.2395
	725.264	38.8676	44.251
	725.799	38.8731	44.2639
	726.331	38.8912	44.2745
	726.867	38.8965	44.2793
	727.4	38.8915	44.2747
	727.93	38.8966	44.2741
	728.462	38.9085	44.2741
	728.996	38.92	44.2747
	729.532	38.9284	44.2684
	730.066	38.9406	44.2482
	730.601	38.9627	44.2348
	731.136	38.9695	44.2229
	731.673	38.9724	44.2119
	732.207	38.9815	44.2077
	732.742	38.9837	44.2039
	733.276	38.9899	44.2019
	733.808	38.9846	44.1995
	734.34	38.9706	44.1993
	734.873	38.9634	44.206
	735.412	38.9692	44.2118
	735.944	38.9745	44.2165
	736.479	38.9923	44.2237
	737.013	39.0015	44.2305
	737.549	39.0049	44.2326
	738.084	38.9949	44.2246
	738.614	38.9666	44.1968
	739.151	38.9571	44.174
	739.688	38.9757	44.1757
	740.222	38.984	44.1659
	740.751	38.9782	44.1408
	741.278	38.9877	44.1354
	741.816	38.984	44.1272
	742.352	38.9757	44.1296
	742.89	38.9846	44.1356
	743.43	38.9841	44.1351
	743.97	38.9901	44.1334
	744.509	38.9973	44.1364
	745.047	39.0044	44.1401
	745.58	39.0123	44.1376
	746.114	39.0187	44.1341
	746.65	39.0161	44.1347
	747.184	39.0189	44.1401
	747.719	39.0042	44.1341
	748.253	38.9895	44.1318
	748.786	38.9902	44.1326
	749.318	39.002	44.1266
	749.857	39.0076	44.1193
	750.388	39.0073	44.104
	750.919	38.9999	44.0816
	751.45	38.9959	44.0624
	751.979	38.9894	44.0498
	752.524	38.995	44.0436
	753.064	38.9869	44.0338
	753.602	38.9844	44.0192
	754.138	38.9779	44.0065
	754.675	38.9723	43.996
	755.207	38.9725	43.9883
	755.742	38.9908	43.9969
	756.278	39.0231	44.0103
	756.811	39.0742	44.0268
	757.343	39.1136	44.0359
	757.874	39.1278	44.0349
	758.41	39.1266	44.0318
	758.944	39.122	44.0253
	759.477	39.1151	44.0163
	760.011	39.115	44.0009
	760.545	39.1062	43.9765
	761.077	39.0949	43.9573
	761.61	39.1005	43.9466
	762.142	39.1172	43.9541
	762.681	39.1379	43.9516
	763.233	39.147	43.9413
	763.787	39.1507	43.9243
	764.339	39.1347	43.9159
	764.886	39.1353	43.9106
	765.432	39.1381	43.9053
	765.969	39.1235	43.8875
	766.505	39.115	43.872
	767.039	39.1031	43.8643
	767.575	39.0945	43.8591
	768.111	39.0974	43.859
	768.644	39.1119	43.8643
	769.183	39.1249	43.8563
	769.719	39.1301	43.8438
	770.26	39.1353	43.8386
	770.791	39.1442	43.8334
	771.315	39.1534	43.8415
	771.844	39.1646	43.8541
	772.375	39.1709	43.8566
	772.907	39.1646	43.8544
	773.443	39.1674	43.8489
	773.974	39.1663	43.8453
	774.51	39.1736	43.8408
	775.05	39.1761	43.8334
	775.582	39.1753	43.8175
	776.116	39.1839	43.8012
	776.648	39.1819	43.7792
	777.183	39.1899	43.7368
	777.718	39.1968	43.6823
	778.258	39.1965	43.666
	778.803	39.1933	43.6688
	779.339	39.1908	43.6528
	779.869	39.1993	43.6374
	780.406	39.2023	43.6248
	780.938	39.2051	43.6187
	781.471	39.2051	43.6011
	782.002	39.2145	43.5961
	782.532	39.2106	43.5872
	783.066	39.2081	43.5703
	783.599	39.2112	43.5761
	784.136	39.2047	43.5678
	784.67	39.2023	43.5598
	785.205	39.2112	43.5558
	785.741	39.1976	43.5259
	786.275	39.1792	43.477
	786.812	39.1819	43.4392
	787.348	39.1803	43.421
	787.889	39.1702	43.4001
	788.426	39.1731	43.3927
	788.962	39.1817	43.3801
	789.498	39.2027	43.3856
	790.03	39.2197	43.385
	790.569	39.2314	43.3773
	791.103	39.2442	43.3642
	791.636	39.246	43.3516
	792.173	39.2489	43.3364
	792.709	39.2387	43.3069
	793.248	39.2285	43.2871
	793.783	39.2379	43.2774
	794.32	39.2372	43.2736
	794.854	39.2402	43.2717
	795.39	39.2313	43.2593
	795.926	39.2321	43.2464
	796.461	39.255	43.2409
	796.996	39.2756	43.2532
	797.533	39.3002	43.2668

## Sheet: Supplementary Fig. 5
	Supplementary Fig. 5a								Supplementary Fig. 5b
		Concentration (μg/mL)								Concentration (μg/mL)
	Time (s)	410	205	102	51	26			Time (s)	1024	512	256	128	64
Temperature (℃)	0	21.8	21.5	21.7	21.7	21.5		Temperature (℃)	0	21.7	21.3	21.7	21.2	21.7
	30	39.8	36	30.8	27.2	25.3			30	40	36.3	31.2	27	23.8
	60	49.3	42.5	35	29.6	26.2			60	50.5	43	35.5	29.1	25.5
	90	56.6	45.7	37.9	31.5	27.4			90	57.7	48	38.5	31.3	26.8
	120	61.6	48	40	32.8	28			120	62	50.7	40.4	32.4	27.5
	150	65.5	52.6	42	33.9	28.6			150	66	54.3	42.7	34	28.6
	180	69.3	54.6	44.2	35	28.8			180	70	56.7	44.5	34.8	28.9
	210	70.5	56.8	45	35.9	29.3			210	70.8	57.5	45.8	35.6	29.5
	240	72.7	58.3	46.1	36.5	29.8			240	73	58.5	46.4	36.1	30
	270	74.1	60	47.2	36.9	30.5			270	74.1	60.4	47	36.7	30.3
	300	74.8	61	47.6	37.4	31.2			300	74.9	61.3	47.5	37.1	30.8
	Supplementary Fig. 5c								Supplementary Fig. 5e
	Time	Temperature (℃)		- Ln (θ)	Time (s)					Dex-BSe	Dex-BSe after irradiation
	0	27.9		0.125626	30				Size (nm)	260.8	303.9
	30	30.2		0.251314	60					320.9	287.9
	60	31.6		0.364643	90					262.9	304.9
	90	32.5		0.503905	120			·		308.4	294.4
	120	33.5		0.665748	150					326.9	304
	150	34.3		0.826679	180
	180	35.1		0.944462	210
	210	35.8		1.05779	240
	240	36.5		1.20861	270
	270	37.1		1.3589	300
	300	37.6		1.50408	330
	330	38		1.67398	360
	360	38.4		1.87877	390
	390	38.8		2.07944	420
	420	39.1		2.19722	450
	450	39.5		2.33076	480
	480	39.9		2.57192	510
	510	40.2		2.77259	540
	540	40.5		3.0239	570
	570	40.8		3.36038	600
	600	41.1		3.58352	630
	630	41.4		3.8712	660
	660	41.8		4.27667	690
	690	42.1
	720	42.3
	750	42.3
	780	40.6
	810	39.1
	840	37.9
	870	36.6
	900	35.3
	930	34.2
	960	33.5
	990	32.9
	1020	32.2
	1050	31.6
	1080	31.1
	1110	30.6
	1140	30.1
	1170	29.7
	1200	29.5
	1230	29.3
	1260	29
	1290	28.8
	1320	28.6
	1350	28.4
	1380	28.3
	1410	28.2
	1440	28.1

[truncated: 17 more sheets: Supplementary Fig. 6, Supplementary Fig. 8, Supplementary Fig. 9, Supplementary Fig. 10, Supplementary Fig. 13, Supplementary Fig. 15, Supplementary Fig. 16, Supplementary Fig. 17, Supplementary Fig. 18, Supplementary Fig. 19, Supplementary Fig. 20, Supplementary Fig. 22, Supplementary Fig. 23, Supplementary Fig. 24, Supplementary Fig. 26, Supplementary Fig. 28, Supplementary Fig. 29]
